# Supplementary material for: A Seed Endophytic Bacterium Cronobacter dublinensis BC-14 Enhances the Growth and Drought Tolerance of Echinochloa crus-galli
Source: Microorganisms. 2024 Dec 10;12(12):2544. doi: 10.3390/microorganisms12122544 (PMC11677215; doi:10.3390/microorganisms12122544)
Supplement: Supplementary file 1 [file microorganisms-12-02544-s001.zip]

Archive with 1 entries (1 files):
- microorganisms-3338582-supplementary.pdf
